# Supplementary material for: Mono- and Dimeric Xanthones with Anti-Glioma and Anti-Inflammatory Activities from the Ascidian-Derived Fungus Diaporthe sp. SYSU-MS4722
Source: Mar Drugs. 2022 Jan 5;20(1):51. doi: 10.3390/md20010051 (PMC8780748; doi:10.3390/md20010051)
Supplement: Supplementary file 1 [file marinedrugs-20-00051-s001.zip]

Archive with 1 entries (1 files):
- marinedrugs-1518629-supplementary.pdf
